# Supplementary material for: Visualized Exploratory Spatiotemporal Analysis of Hand-Foot-Mouth Disease in Southern China
Source: PLoS One. 2015 Nov 25;10(11):e0143411. doi: 10.1371/journal.pone.0143411 (PMC4659604; doi:10.1371/journal.pone.0143411)
Supplement: S1 Dataset — (XLSX) [file pone.0143411.s001.xlsx]

## Sheet: GDCity_Meteorology
SHI	name	0805	0806	0807	0808	0809	0810	0811	0812	0901	0902	0903
4402	Shaoguang	0.631597	0.480563	0.233416	0.151034	0.068652	0.205956	0.288338	0.041191	0.01373	0	0.123573
4414	Meizhou	0.025057	0.15034	0.125283	0.050113	0.025057	0.025057	0.100227	0.100227	0	0	0
4418	Qingyuan	0.124195	0.372586	0.093146	0.093146	0.046573	0.155244	0.155244	0.093146	0	0.031049	0.13972
4416	Heyuan	0.073534	0.36767	0.110301	0.110301	0.294136	0.183835	0.147068	0	0.036767	0	0.036767
4451	Chaozhou	0	0.122464	0.048985	0.085725	0.012246	0.024493	0.012246	0.024493	0	0	0.024493
4412	Zhaoqing	0	0.872102	0.344251	0.413101	0.20655	0.25245	0.298351	0.1377	0	0	0.06885
4452	Jieyang	0.148038	0.370096	0.074019	0	0	0.074019	0	0	0	0	0.03701
4413	Huizhou	0	0.541024	0.324614	0.064923	0.108205	0.108205	0.108205	0.086564	0.043282	0	0.021641
4401	Guangzhou	0.340621	1.36248	0.588345	0.216759	0.247724	0.092897	0.030966	0.216759	0	0.030966	0.030966
4415	Shanwei	0	0.61644	0.543918	0.217567	0.108784	0.253828	0.290089	0.108784	0.036261	0	0.072522
4406	Foshan	0	0.404986	0.110451	0.110451	0.055225	0.073634	0.036817	0.055225	0	0	0
4453	Yunfu	0.211102	0.247816	0.174389	0.027535	0.05507	0.045892	0.018357	0.100962	0.027535	0	0.045892
4419	Dongguan	0.137111	0.068556	0	0	0	0	0	0.034278	0	0	0
4403	Shenzhen	0.0698	1.1168	0.907403	0.418801	0.349001	0.767803	0.977203	0.767803	0.0698	0.209401	0.279201
4407	Jiangmeng	0	0.328891	0.158355	0.036543	0.036543	0.060906	0.048725	0.012181	0	0.012181	0
4420	Zhongshan	0.059552	0.44664	0.089328	0.059552	0.119104	0.059552	0.029776	0.14888	0	0	0
4417	Yangjiang	0.076096	0.177557	0.076096	0	0.025365	0	0.025365	0.025365	0	0	0
4409	Maoming	0	0.414022	0.217906	0.021791	0.043581	0.021791	0.043581	0	0	0	0.021791
4408	Zhanjiang	0.119559	0.269007	0.104614	0.074724	0.074724	0.104614	0.014945	0	0	0	0
4404	Zhuhai	0	0.204374	0.248168	0.087589	0.116785	0.058393	0.087589	0.014598	0	0.043794	0.058393
4405	Shantou	0.031803	0.381638	0.572456	0.238523	0.286228	0.015902	0.079508	0.222622	0	0.015902	0
